# Supplementary material for: An EBV-related CD4 TCR immunotherapy inhibits tumor growth in an HLA-DP5+ nasopharyngeal cancer mouse model
Source: J Clin Invest. 2024 Feb 27;134(8):e172092. doi: 10.1172/JCI172092 (PMC11014665; doi:10.1172/JCI172092)
Supplement: Supplemental tables 1-2 [file jci-134-172092-s051.xlsx]

## Sheet: Table S1
Table S1. Peptides sythesized and analyzed by LC-MS/MS
peptide ID	peptide length	peptide sequence	Detected by MS
564-583	20mer	VFLQTHIFAEVLKDAIKDLV	No
570-583	14mer	IFAEVLKDAIKDLV	No
569-582	14mer	HIFAEVLKDAIKDL	No
568-581	14mer	THIFAEVLKDAIKD	No
569-583	15mer	HIFAEVLKDAIKDLV	No
568-582	15mer	THIFAEVLKDAIKDL	No
567-581	15mer	QTHIFAEVLKDAIKD	Yes
568-583	16mer	THIFAEVLKDAIKDLV	No
567-582	16mer	QTHIFAEVLKDAIKDL	No
566-581	16mer	LQTHIFAEVLKDAIKD	No
567-583	17mer	QTHIFAEVLKDAIKDLV	No
566-582	17mer	LQTHIFAEVLKDAIKDL	No
565-581	17mer	FLQTHIFAEVLKDAIKD	No
566-583	18mer	LQTHIFAEVLKDAIKDLV	No
565-582	18mer	FLQTHIFAEVLKDAIKDL	No
564-581	18mer	VFLQTHIFAEVLKDAIKD	No

## Sheet: Table S2
Table S2. The list of the signature genes used to define NK cell, NKT cells, CD4+ and CD8+ T cells.
Cell type	GeneName	Cluster 0	Cluster 1	Cluster 2	Cluster 3	Cluster 4	Cluster 5	Cluster 6	Cluster 7	Cluster 8	Cluster 9	Cluster 10	Cluster 11
		CD4	CD8	CD8	CD8	CD4	CD8 NKT	NK	CD8	DN NKT	CD8	CD8	CD4 NKT
		TCR135+	TCR135+	TCR135+	TCR135+	TCR135-	TCR135+/-	TCR135-	TCR135-	TCR135-	TCR135+	TCR135+	TCR135-
NK cells	NKG7	7.07433	15.4166	10.843	14.1955	7.36468	55.8205	93.5831	7.25058	67.1174	6.42839	16.3072	73.3838
	IL2RB	0.909541	1.51717	0.744194	0.612019	0.738483	1.08696	2.1	0.675505	1.06977	0.761914	0.535777	0.866335
	KLRB1	0.606493	0.27177	0.275598	0.293044	0.412359	3.37232	11.0776	0.0400081	21.1124	0.188086	0.0025353	8.06259
	GZMA	14.1327	15.0455	9.21588	8.11132	6.07139	14.9421	21.1094	2.59252	23.2762	6.66337	5.74533	17.1839
	GZMB	8.75287	34.2785	22.5064	24.1965	11.787	31.734	54.7452	28.2532	47.3648	11.424	34.1403	30.4727
	PRF1	1.09005	3.49111	2.13609	1.78957	1.86443	5.49043	11.8467	1.87709	8.42218	1.27221	2.32912	6.65274
	CLIC3	0.426727	0.861001	0.392727	0.290944	0.740599	0.928477	6.40916	0.472307	1.03709	0.110414	0.214466	0.615024
NKT cells	TRAC	2.06451	2.36264	1.92706	1.61448	2.43466	2.15632	0.918197	2.17653	1.99745	1.55582	1.62993	2.28277
	CD3E	11.7499	13.5701	8.11796	8.29699	7.31277	9.49763	3.82886	5.05509	10.0533	5.10084	8.44024	9.25829
	CD3D	14.8217	20.1154	10.8475	8.97605	7.71428	13.6508	2.4447	4.8133	12.4945	8.43734	5.56263	12.7849
	CD3G	5.61277	7.06861	4.31918	3.61256	4.48342	8.40843	1.53068	2.29206	7.47929	1.72123	2.217	10.7884
T cells	CD4	1.19797	0.0448199	0.479237	0.282059	0.991116	0.470587	0.040115	0.29712	0.0223259	0.352092	0.0849109	1.44884
	CD8A	0.183724	7.87273	2.87884	3.59074	1.2448	3.77485	0.81904	1.69742	0.809516	1.34259	3.6943	0.0179446
TCR135+ T cells	TCR135	5.00551	3.41716	3.29237	3.19168	1.74075	1.76366	0.379405	0.978651	1.05109	2.41119	3.45396	0.518735
