# Supplementary material for: An EBV-related CD4 TCR immunotherapy inhibits tumor growth in an HLA-DP5+ nasopharyngeal cancer mouse model
Source: J Clin Invest. 2024 Feb 27;134(8):e172092. doi: 10.1172/JCI172092 (PMC11014665; doi:10.1172/JCI172092)
Supplement: Supporting data values [file jci-134-172092-s052.xlsx]

## Sheet: Figure 1C
	ZsGreen%
293T-CIITA + peptide	3.43
	3.22
	3.63
	2.87
	3.75
293T-CIITA-DP5 + peptide	95.51
	95.95
	95.42
	95.64
	95.94

## Sheet: Figure 1D
peptide concentration	ZsGreen%
-5	96.38	96.86	96.32
-6	95.76	95.04	95.26
-7	95.04	95.32	95.32
-8	90.13	89.55	89.75
-9	24.3	22.34	18.35
-10	1.15	0.53	0.48
-11	0.14	1.81	0.14

## Sheet: Figure 2A
293T-CIITA-DP5-EBNA1	TCR135	TCRneg
	17.5	0.29
	17.4	0.36
	18.07	0.38
SNU719-CIITA-EBNA1	TCR135	TCRneg
	28.98	0.33
	29.4	0.46
	26.33	0.52
C666-EBNA1	TCR135	TCRneg
	5.78	0.32
	6.6	0.22
	5.94	0.54

## Sheet: Figure 2B
peptide concentration	293T-CIITA-DPB1*0501/DPA1*0202	293T-CIITA-DPB1*0501/DPA1*0103
-4	92.37	93.35
-5	95.29	96.72
-6	94.47	95.91
-7	93.21	94.7
-8	84.66	83.74
-9	28.76	13.88
-10	0.62	0.33

## Sheet: Figure 2C
	+EBNA1			-EBNA1
DPB1*0501/DPA1*0202	19.63	19	19.62	1.47	1.29	1.48
DPB1*0501/DPA1*0103	1.52	1.7	1.55	1.05	0.99	0.84

## Sheet: Figure 2D
	LP11	LP47	LP48	LP64	LP54	LP53	LP52
-5	92.37	17.09	17.5
-5.3				74.94			92.41
-5.6					92.31	92.18
-6	91.72	2.58	2.98
-6.3				6.69			91.58
-6.6					92.12	91.82
-7	90.66	1.9	1.67
-7.3				1.1			88.96
-7.6					91.6	90.99
-8	77.74	2.41	0.74
-8.3				1.79			58.02
-8.6					87.85	85.18
-9	10.64	1.92	1.4
-9.3				1.93			3.84
-9.6					59.21	41.5
-10	1.67	1.41	1.46
-10.3				1.4			1.27
-10.6					4.91	3.41

## Sheet: Figure 3B
	TCR135-EBNA1564-583		TCR135-EBNA1567-581		TCRA6-EBNA1564-583		TCRA6-EBNA1567-581
-6	1063.78	1183.83	897.636	1339.76	12.5809	6.93591	3	6.34176
-7	1224.02	1226.73	1150.48	992.685	6.03907	4.78315	7.70762	4.99816
-8	1053.48	998.768	1041.54	1029.49	8.08573	3.06932	8.73638	6.73943
-9	733.168	692.819	708.381	712.173	9.73376	8.91989	6.64062	3.66407
-10	789.3504552*	790.9998259*	0*	0*	8.82826	10.1781	4.45563	14.6276
-11	553.553	598.615	570.366	480.234	10.6174	4.12146	7.89728	3
	excluded*

## Sheet: Figure 3C
	TCR135-CD4			TCRneg-CD4
CD154	17.4	19.9	21.7	2.28	0.37	2.3

## Sheet: Figure 3D
	TCR135-CD4			TCRneg-CD4
IFNγ	54.93	56.86	57.2	0.53	0.54	0.73
IL-2	26.63	29.14	29.02	0.23	0.23	0.26
TNFα	26.74	27.53	28.76	0.56	0.67	0.73

## Sheet: Figure 3E
IFNg		TCR135-CD4			TCRneg-CD4
	PBS	60.92	59.59	60.66	10.58	9.14	8.43
	anti-HLA-DP	15.29	17.9	16.05	10.43	8.89	8.86
IL-2		TCR135-CD4			TCRneg-CD4
	PBS	7.75	7.37	7.68	0.32	0	0.17
	anti-HLA-DP	0.33	0.31	0.58	0.25	0.16	0.08
TNFa		TCR135-CD4			TCRneg-CD4
	PBS	23.97	22.96	23.32	1.5	1.15	1.04
	anti-HLA-DP	2.6	2.64	2.9	1.43	1.48	0.63

[truncated: 29 more sheets: Figure 4B, Figure 4C, Figure 4D, Figure 4E, Figure 4H, Figure 5B, Figure 5C, Figure 5D, Figure 5E, Figure 7B, Figure 7C, Figure 7D, Figure 8B, Figure 8D, Figure 8E, Figure S1C, Figure S2C, Figure S2D, Figure S2E, Figure S3 …]
